# Supplementary material for: Checkpoint Inhibitors Immunotherapy in Metastatic Melanoma: When to Stop Treatment?
Source: Biomedicines. 2022 Sep 28;10(10):2424. doi: 10.3390/biomedicines10102424 (PMC9599026; doi:10.3390/biomedicines10102424)
Supplement: Supplementary file 1 [file biomedicines-10-02424-s001.zip]

Archive with 1 entries (1 files):
- biomedicines-1795258-supplementary.pdf
